# Supplementary material for: Vertebral osteomyelitis caused by Chaetomium Globosum in a young adult: A case report and literature review
Source: Medicine (Baltimore). 2026 May 29;105(22):e49055. doi: 10.1097/MD.0000000000049055 (PMC13225571; doi:10.1097/MD.0000000000049055)
Supplement: Supplementary file 2 [file medi-105-e49055-s002.xlsx]

## Sheet: Sheet1
PMID	Age	Gender	Year	History of immunosuppression/chronic diseases	Recent major surgery/ICU hospitalization/infection-related medication	Infection site	Surgical	Antifungal medication	Diagnostic Basis	Pathogen	Outcome	Region
15165794	35	F	2003	None	Hysterectomy 1 year prior	T11	YES	Amphotericin B, Itraconazole	CT + Culture	Aspergillus species	Dead	India
15336867	51	M	2003	None	Candida parapsilosis endocarditis	L3–4	YES	Amphotericin B	CT + Culture	Candida parapsilosis	Favorable outcome	United States
15336867	76	M	2003	None	Coronary artery bypass graft surgery	T7–8	NO	Amphotericin B	CT + Culture	Candida tropicalis	Favorable outcome	United States
15336867	73	M	2003	None	Bacterial pneumonia and candidemia caused by Candida albicans and Candida glabrata	L2–3	NO	Amphotericin B	CT + Culture	Candida glabrata	Favorable outcome	United States
15636579	44	M	2004	None	L2-3 laminotomy for drainage of epidural abscess, intravenous heroin abuse	L1–L3	NO	Voriconazole	CT + Culture	Scedosporium apiospermum	Favorable outcome	United States
15979485	63	M	2004	Diabetes mellitus	Hospitalization for acute hemorrhagic pancreatitis with candidemia	C5–6	NO	Fluconazole	MRI + Culture	Candida albicans	Favorable outcome	Singapore
15979485	50	M	2004	Glucocorticoid	Immunotherapy for Hodgkin lymphoma/bone marrow transplantation	T7–8	YES	Amphotericin B, Fluconazole	MRI + Culture	Pneumocystis jirovecii	Favorable outcome	Singapore
16429290	70	F	2005	None	None	C6	NO	Fluconazole	MRI + Culture	Candida species	Favorable outcome	Lebanon
16429290	65	M	2005	Diabetes mellitus	None	T11–12	YES	Fluconazole	MRI + Culture	Candida species	Favorable outcome	Lebanon
16429290	31	F	2005	None	None	L4	YES	Fluconazole	MRI + Culture	Candida species	Mild low back pain	Lebanon
16868600	69	F	2004	None	Joint replacement surgery/cholecystectomy	T8–T9	YES	Amphotericin B	MRI + Culture	Candida tropicalis	Favorable outcome	United States
17554690	79	M	2007	None	None	L4–L5	YES	Voriconazole	CT + Culture + PCR	Acremonium species	Favorable outcome	Israel
17852716	58	M	2007	Cyclophosphamide, mitoxantrone	Acute myeloid leukemia	T1	YES	Voriconazole	MRI + Culture	Candida krusei	Favorable outcome	Germany
17905324	78	F	2006	Glucocorticoid therapy	Chronic lymphocytic leukemia	T12、L1	YES	Voriconazole	CT + PCR	Aspergillus fumigatus	Dead	Israel
18246347	59	M	2007	Radiotherapy and chemotherapy	Left radical neck dissection, nasopharyngeal carcinoma	C1–2	No mention	No mention	MRI + Pathology	Candida albicans	No mention	South Korea
18590412	43	M	2007	None	Cardiopulmonary resuscitation, pulmonary contusion, frontal lobe contusion, subarachnoid hemorrhage, and aspiration pneumonia	L2–3	YES	Voriconazole	MRI + Culture + Pathology	Scedosporium apiospermum	Favorable outcome	United States
18597241	61	M	2008	None	Chronic renal failure with hemodialysis three times per week	C6–C7	YES	Amphotericin B	MRI + Culture	Candida albicans	Dead	Turkey
18759682	48	M	2008	None	Smoking 20 cigarettes daily for 25 years	L3–5	YES	Fluconazole	MRI + Culture	Candida albicans	Favorable outcome	United Kingdom
19184129	62	M	2008	Diabetic retinopathy and hypertension, with history of antibiotic use	Chlamydia pneumoniae pneumonia, cardiac arrest	C6–7	YES	Fluconazole	MRI + Culture	Candida species	Favorable outcome	United Kingdom
19421672	50	M	2009	Tuberculosis, diabetes mellitus, and bronchiectasis	Antituberculosis treatment, right middle lobectomy after failed bronchial artery embolization	T2–T8	YES	Voriconazole	MRI + Culture	Aspergillus fumigatus	Dead	Singapore
19447683	62	F	2008	None	Surgery for L5-S1 disc herniation with right S1 nerve root displacement	L5–S1	YES	Voriconazole	MRI + Culture	Scedosporium prolificans	Favorable outcome	Spain
19886765	17	M	2009	None	Crohn's disease, G6PD deficiency, isoniazid treatment for right axillary lymphadenitis post-BCG vaccination, chronic granulomatous disease	C6–T4	YES	Amphotericin B, Itraconazole and antituberculosis therapy	MRI + Culture	Aspergillus fumigatus	Favorable outcome	Saudi Arabia
20944497	72	M	2010	Diabetes mellitus	Coronary artery disease, Parkinson's disease, and diabetes mellitus	L2–3	YES	Voriconazole	MRI + Culture	Candida species	Favorable outcome	United States
21045528	53	F	2010	None	None	L2–3	YES	Fluconazole and Amphotericin B	MRI + Culture	Aspergillus fumigatus	Dead	India
21148508	52	F	2010	None	Tuberculosis	L4–5	YES	Voriconazole	MRI + Culture	Aspergillus species	Favorable outcome	United States
21377597	53	M	2010	None	Epidural block for low back pain relief	L2–3	YES	Amphotericin B	MRI + Pathology	Aspergillus species	Favorable outcome	South Korea
21450957	53	F	2010	Prednisone	Overlap autoimmune disease, paraspinal abscess due to bamboo stick injury	T9–3	YES	Amphotericin B, Posaconazole, Voriconazole	MRI + Culture + PCR	Fusarium falciforme	Favorable outcome	United States
21457422	46	M	2010	Mycophenolate mofetil, tacrolimus, and prednisone	Hepatitis B-related cirrhosis and end-stage liver failure, liver transplantation	L1–5	YES	Itraconazole	MRI + Culture	Aspergillus species	Favorable outcome	China
21873929	17	M	2011	Long–term antifungal therapy	Chronic granulomatous disease, left maxillary sinusitis with mucormycosis and orbital cellulitis, mediastinal mass with superior vena cava syndrome, fungal infection	L3–4	YES	Voriconazole	CT + Pathology	Aspergillus fumigatus	Favorable outcome	Taiwan, China
22448068	25	M	2012	None	None	L4–5	YES	Itraconazole	MRI + Pathology	Aspergillus species	Favorable outcome	India
22448068	19	M	2012	None	None	T10–11	YES	Itraconazole	MRI + Pathology	Aspergillus species	Lost to follow-up	India
22605604	75	M	2012	None	Hypertension, dyslipidemia, hyperuricemia, depressive syndrome, appendectomy, partial prostatectomy for benign prostatic hyperplasia, left hemicolectomy	L5–S1	YES	Fluconazole, Liposomal Amphotericin B	MRI + Culture	Candida albicans	Favorable outcome	Portugal
23512590	56	M	2011	Yes	Recurrent pneumonia, non-Hodgkin lymphoma	L3–4	YES	Fluconazole	MRI + Culture	Candida species	Favorable outcome	Japan
23512590	72	M	2011	None	Infected pancreatic cyst	L3–4	YES	Micafungin	MRI + Culture	Candida species	Favorable outcome	Japan
23512590	56	M	2011	None	Acute cholecystitis	L2–3	YES	Voriconazole	MRI + Culture	Candida species	Favorable outcome	Japan
23512590	55	M	2011	None	Surgical site infection after L5/S1 discectomy	L5–S1	YES	Amphotericin B, Itraconazole	MRI + Culture	Paecilomyces species	Favorable outcome	Japan
23569017	40	F	2012	None	History of pulmonary fungal granuloma and cerebral cysticercosis	T1–3	YES	Voriconazole	MRI + Pathology	Aspergillus species	Favorable outcome	China
23625788	65	M	2012	Diabetes mellitus	Mastoid fungal infection	C2–3	NO	Voriconazole	MRI + Pathology	Aspergillus species	Favorable outcome	France
24567891	37	M	2013	None	Long-term intravenous drug use with chronic hepatitis C	L5–S1	NO	Voriconazole	MRI + Culture	Candida species	Favorable outcome	Finland
24576284	47	M	2013	Corticosteroids and non–steroidal anti–inflammatory drugs, radiotherapy, single cycle chemotherapy	Psoriatic arthritis, long-term immunosuppressive therapy, right orchiectomy for seminoma with radiotherapy	L3–4	NO	Caspofungin, Posaconazole	MRI + Culture	Candida glabrata	Favorable outcome	Australia
24661694	22	M	2013	None	Left stab wound, duodenectomy with gastrojejunostomy and cholecystectomy	L1–2	NO	Fluconazole	MRI + Culture	Candida albicans	Favorable outcome	France
24718064	45	M	2013	Pulse glucocorticoid therapy and broad–spectrum antibiotic combination therapy	Tsunami lung	L3–4	YES	Itraconazole	MRI + Culture	Scedosporium apiospermum	Favorable outcome	Japan
24744568	45	F	2013	History of diabetes mellitus for 18 months	None	L5–S1	YES	Itraconazole	MRI + Pathology	Aspergillus species	Favorable outcome	India
25088481	19	F	2014	Chemotherapy	Active acute lymphoblastic leukemia	T12–1	YES	Voriconazole	MRI + Culture	Aspergillus species	Dead	United States
25221965	53	M	2014	None	None	L2–3	YES	Amphotericin B	MRI + Culture	Aspergillus species	Favorable outcome	South Korea
25645805	23	F	2015	Tacrolimus, mycophenolate mofetil, and prednisolone	Lung transplantation	T12–3	YES	Voriconazole	MRI	Scedosporium apiospermum	Favorable outcome	Canada
26607290	25	F	2015	None	Mechanical fall	C5–6	YES	Itraconazole	MRI + Culture	Blastomyces dermatitidis	Favorable outcome	United States
26667988	53	M	2015	None	Thoracoscopic resection of pulmonary granuloma	L2–3, L5	YES	Voriconazole	MRI + Pathology	Aspergillus species	Poor prognosis	China
26692163	27	M	2015	Intravenous drug use and alcohol dependence	None	T2–6	NO	Amphotericin B, Voriconazole	MRI + Pathology	Blastomyces dermatitidis	Favorable outcome	United States
27036910	74	M	2015	Sorafenib, dexamethasone	Acute exacerbation of chronic back pain, hepatocellular carcinoma, upper esophageal squamous cell carcinoma	C5–6	YES	Fluconazole	MRI + Culture	Candida albicans	Favorable outcome	Switzerland
27038797	20	M	2015	None	Tuberculosis	T7–12	NO	Voriconazole, Caspofungin	MRI + Culture	Aspergillus terreus	Favorable outcome	France
27190806	19	F	2015	Glucocorticoids	Systemic hypertension and chronic kidney disease	L1–2	NO	Amphotericin B, Fluconazole	MRI + Culture	Candida tropicalis	Favorable outcome	India
27190806	64	M	2015	Type 2 diabetes mellitus	Type 2 diabetes mellitus with nephropathy	L5–S1	YES	Fluconazole	MRI + Culture	Candida tropicalis	Poor prognosis	India
27218088	39	M	2014	None	Septic shock, presternal subcutaneous emphysema and sternal fracture, necrotizing fasciitis of the anterior chest wall	T4–6	YES	Fluconazole	MRI + Culture	Aspergillus species	Favorable outcome	Brazil
27819134	76	M	2016	Glucocorticoids	Severe pulmonary inflammation due to H7N9 viral infection	L5–1	YES	Fluconazole	MRI + Culture	Candida albicans	Favorable outcome	China
28744418	61	M	2017	Antifungal therapy	Roux-en-Y gastric bypass surgery, postoperative complications, Candida albicans infection of fistula	L3–4	YES	Caspofungin	MRI + Culture	Candida albicans	Favorable outcome	United States
29102310	27	M	2016	None	Beta-thalassemia, severe pneumonia with multiorgan failure, tropical candidiasis	T12–1, L3–4	NO	Amphotericin B, Fluconazole	MRI + Culture	Candida tropicalis	Favorable outcome	Republic of Tunisia
29339229	66	M	2017	Diabetes mellitus	Diabetes mellitus, spinal arthritis, hepatitis C virus (HCV) infection with liver fibrosis, depression, and segmental ileitis	L3–4	YES	Andamycin	MRI + Culture	Candida glabrata	Favorable outcome	Italy
30079285	67	M	2018	None	Alcohol abuse, history of pancreatitis, posterior L4-S1 laminectomy and interbody fusion, L3-4 extreme lateral interbody fusion	L3–4	YES	Fluconazole	MRI + Culture	Yeast (unspecified)	Favorable outcome	United States
30121322	54	M	2018	None	Hepatitis C	T11–12	YES	Amphotericin B, Fluconazole	MRI + Culture	Candida albicans	Bilateral leg weakness	China
30121322	48	F	2018	None	Prior surgery, dexamethasone	T3–5	YES	Amphotericin B, Voriconazole	MRI + Culture	Aspergillus fumigatus	Bilateral leg weakness	China
30121322	77	M	2018	Diabetes mellitus	Diabetes mellitus, renal and respiratory failure, widely used antibiotics	L3–4	YES	Micafungin	MRI + Culture	Candida albicans	Dead	China
30121322	68	M	2018	None	Prior fungal infection	T11–12	YES	Fluconazole, Amphotericin B, Flucytosine, Micafungin	MRI + Culture	Candida albicans	Dead	China
30121322	74	M	2018	None	Prior fungal infection, anemia	L3–S1	YES	Caspofungin , Flucytosine , Fluconazole	MRI + Culture	Candida albicans	Dead	China
30121322	63	F	2018	Diabetes mellitus	Diabetes mellitus, prior fungal infection, chronic total parenteral nutrition, splenectomy	C6–T1	YES	Amphotericin B	MRI + Culture	Candida albicans	Recurrence within 60 days	China
30121322	51	M	2018	None	Prior fungal infection, albuterol, triamcinolone	T5–10	YES	Amphotericin B	MRI + Culture	Aspergillus fumigatus	Dead	China
30121322	40	M	2018	None	Hepatitis C, intravenous drug abuse, widely used antibiotics	L5–S1	YES	Fluconazole	MRI + Culture	Candida albicans	S1 sensory radicular symptoms	China
30121322	21	F	2018	None	Recent spinal trauma (grade 2), splenic laceration	L3–4	YES	Debridement and drainage (lateral), Fluconazole (IV, 400 mg, once daily, 3 days), Fluconazole (PO, 400 mg, once daily, 6 months)	MRI + Culture	Candida albicans	Without residual symptoms	China
31164170	74	M	2018	No mention	Metallic penetrating injury, left T12 anterolateral avulsion fracture, L1 left transverse process fracture, left 10th–12th rib fractures	T11–12	YES	Voriconazole	MRI + Culture	Aspergillus species	Favorable outcome	Japan
31164170	74	M	2018	None	Fall injury, surgery for penetrating trauma, prophylactic antibiotics	T11–12	YES	Voriconazole	MRI + Culture	Aspergillus terreus	Favorable outcome	Japan
31355034	61	M	2019	Steroids	Persistent low back pain with steroid therapy	L4–5，L5–S1	YES	Voriconazole, Caspofungin	MRI + Pathology	Aspergillus species	Favorable outcome	United States
31528486	32	M	2019	None	History of intravenous drug abuse, hepatitis B and C	C6–7	YES	Caspofungin, Fluconazole	MRI + Culture	Candida albicans	Favorable outcome	United States
31558121	29	M	2019	None	HIV infection, irregular antiretroviral therapy	T4–6	YES	Itraconazole	MRI + Pathology	Aspergillus species	Dead	Peru
31805007	53	F	2017	None	No mention	C4–5	YES	Micafungin, Voriconazole	MRI + Culture	Candida glabrata	Favorable outcome	Lebanon
32904184	35	M	2019	None	None	T12–L2	YES	Amphotericin B, Itraconazole	MRI + Culture	Sporothrix schenckii	Favorable outcome	United Kingdom
33036828	43	M	2020	None	None	T5–9	NO	Voriconazole	MRI + Pathology	Aspergillus species	Favorable outcome	Turkey
33450269	62	M	2020	No mention	Cardiac insufficiency, aortocoronary bypass, arrhythmia, diabetes	L2–3	YES	Caspofungin, Fluconazole, Amphotericin B	MRI + Culture	Candida albicans	Favorable outcome	Canada
33450269	68	M	2020	No mention	Atherosclerotic heart disease, coronary artery bypass graft, atherosclerotic vascular disease	L1–2	YES	Fluconazole	MRI + Culture	Candida albicans	Favorable outcome	Canada
33450269	72	M	2020	No mention	Diabetes, lymphoma Atherosclerotic	L3–4	YES	Fluconazole	MRI + Culture	Candida albicans	Favorable outcome	Canada
33450269	64	F	2020	No mention	heart disease, cardiac insufficiency, pacemaker, severe AV block, renal carcinoma	L3–5	YES	Fluconazole	MRI + Culture	Candida albicans	Favorable outcome	Canada
33450269	55	M	2020	No mention	Diabetes mellitus, chronic cytopenia	L1–2	YES	Fluconazole	MRI + Culture	Candida albicans	Favorable outcome	Canada
35090437	62	F	2021	Yes	Acute leukemia, oral candidiasis	L4–5	YES	Amphotericin B	MRI + Culture	Candida tropicalis	Favorable outcome	China
35356159	70	F	2021	None	Pancreatic cancer, pancreatectomy, splenectomy, adrenalectomy, candidiasis of duct orifice	T6–7	NO	Fluconazole	MRI + Culture	Candida species	Favorable outcome	Iran
35440826	70	M	2021	Remdesivir, dexamethasone	History of diabetes mellitus and hypertension, COVID-19 infection	L4–5	YES	Voriconazole	MRI + Culture	Aspergillus fumigatus	Favorable outcome	India
35440826	66	M	2021	Remdesivir, dexamethasone	COVID-19 infection	L2–3	YES	Voriconazole	X-ray + Culture	Aspergillus fumigatus	Favorable outcome	India
35440826	67	M	2021	Remdesivir, dexamethasone	COVID-19 infection, tuberculosis	T9–10	YES	Voriconazole	MRI + Culture	Aspergillus fumigatus	No mention	India
35440826	42	M	2021	Ritonavir, dexamethasone	COVID-19 infection	L2–3	YES	Voriconazole	X-ray + Culture	Aspergillus fumigatus	No mention	India
35538774	70	F	2022	None	Partial small bowel resection with double ostomy, cholecystectomy with common bile duct stent placement	L2–4	YES	Fluconazole	MRI + Culture	Candida albicans	Favorable outcome	China
35837429	58	F	2022	None	None	T11–12	YES	Voriconazole	MRI + Culture	Aspergillus species	Favorable outcome	Bangladesh
36414342	60	F	2022	None	Thyroid cancer resection, radioactive iodine therapy	C2–3	YES	Voriconazole, Isavuconazole	MRI + PCR	Aspergillus flavus	Favorable outcome	Australia
36908391	68	M	2022	None	None	T12–2	YES	Voriconazole, Itraconazole	CT + Culture	Aspergillus fumigatus	Favorable outcome	United Kingdom
37602130	57	M	2023	Tocilizumab, remdesivir , dexamethasone	COVID-19	T11–12, L2–3	YES	Fluconazole	MRI + PCR	Candida albicans	Favorable outcome	Jerusalem
37663715	64	M	2023	Chemotherapy	Tracheostomy for laryngeal edema, orogastric tube placement, history of pyriform sinus cancer, percutaneous endoscopic gastrostomy, chemotherapy for right pyriform sinus cancer	C5–6	YES	Voriconazole	MRI + Culture	Candida albicans	Favorable outcome	Turkey
38239504	58	F	2023	None	Acupuncture and acupuncture-based surgery	L4–5	YES	Voriconazole	MRI + Culture	Aspergillus species	Favorable outcome	China
38371517	59	M	2023	Diabetes mellitus	Long-term acupuncture and oral NSAIDs for pain relief, history of COVID-19 infection	L3–4	YES	Voriconazole	MRI + Culture	Aspergillus flavus	Favorable outcome	China
38926679	52	M	2024	None	None	L2–3, L5	NO	Fluconazole, Voriconazole	MRI + PCR	Malassezia species	Favorable outcome	China
39197743	56	M	2024	None	Thyroidectomy	L5–S1	YES	Voriconazole	MRI + PCR	Melampsora species	Favorable outcome	China
39525761	63	F	2024	Antifungal medication, high–dose glucocorticoids	History of severe COVID-19, renal aspergillosis, treated with voriconazole for 6 weeks	T10–12, L4–5	NO	Voriconazole	MRI + Culture	Aspergillus niger	Favorable outcome	Tunisia
39695410	45	M	2024	None	Tuberculosis infection, cirrhosis	C7–8	YES	Voriconazole	MRI + Culture	Aspergillus fumigatus	Favorable outcome	China
40485804	39	F	2025	Diabetes mellitus	Left posterolateral disc extrusion with descent and L4-5 spinal stenosis	L4–5	YES	Voriconazole	MRI + Culture	Aspergillus terreus	Favorable outcome	India
